# Supplementary material for: Single cell RNA sequencing analysis and molecular biology experiments identify NAFLD-related fibroblasts and highlights seven hub genes in NAFLD
Source: PLoS One. 2026 Feb 2;21(2):e0332881. doi: 10.1371/journal.pone.0332881 (PMC12863513; doi:10.1371/journal.pone.0332881)
Supplement: S1 Data — (XLSX) [file pone.0332881.s001.xlsx]

## Sheet: Sheet1
	Cell	Control			NAFLD
	SPARC	12560.7	10018.7	11369.8	7929.18	5185.81	6337.23
	RBX1	6848.57	6662.05	6185.64	10522.5	10555.2	8282.03
	PSMB10	9072.35	8117.76	8482.4	12476.3	9630.93	12989.7
	IFIT3	13728.5	14879.9	14574.7	17265.5	28632.7	21525.6
	HSBP1	9954.88	4224.76	6023.3	14622.8	16228.4	11327.5
	CCL2	9581.57	9624.45	6799.69	4294.62	6434.69	3441.91
	CRYAB	6910.57	8690.15	9249.81	5010.57	5076.4	7365.1
	HGAPDH	9385.05	9455.64	10584	8937.74	9267.4	9610.05
	Tissue	Control				NAFLD
	SPARC	11775.2	9601.69	10967	13151.2	7710.23	6776.86	7733.69	8274.81
	RBX1	6145.28	4361.45	6959.57	5702.15	9895.28	10559.1	10625	7307.93
	PSMB10	8691.64	7256.98	6680.91	7096.57	11218.5	11503.7	10691.6	9441.88
	IFIT3	13706.5	13593.1	16595.5	14938.2	21981.8	22328.4	26436.1	19425.2
	HSBP1	11259.3	10777.1	9326.81	12251.3	16705.6	16768.7	13783.8	18979.5
	CCL2	6325.57	8883.79	8875.57	6058.4	3756.91	6059.57	4484.15	3528.98
	CRYAB	15363.6	13905.9	13778.1	14598.6	9682.69	11082.1	11015.9	9659.83
	HGAPDH	15047.8	16292.1	12556	11113.3	13023.9	14326.3	12724.1	15364.1
